# Supplementary material for: Floridoside as a Hinge-Targeted Inhibitor of MAPK13: Atomistic Insights from Molecular Dynamics Simulations
Source: Mar Drugs. 2026 May 27;24(6):191. doi: 10.3390/md24060191 (PMC13302522; doi:10.3390/md24060191)
Supplement: Supplementary file 1 [file marinedrugs-24-00191-s001.zip]

Archive with 1 entries (1 files):
- marinedrugs-4297061-supplementary.pdf
